# Supplementary material for: Lipid-Coated Nanobubbles in Plants
Source: Nanomaterials (Basel). 2023 May 31;13(11):1776. doi: 10.3390/nano13111776 (PMC10254470; doi:10.3390/nano13111776)
Supplement: Supplementary file 1 [file nanomaterials-13-01776-s001.zip]

Archive with 1 entries (1 files):
- Geijera nanobubbles.mp4
